# Supplementary material for: Rac1 GTPase Regulates the βTrCP-Mediated Proteolysis of YAP Independently of the LATS1/2 Kinases
Source: Cancers (Basel). 2024 Oct 25;16(21):3605. doi: 10.3390/cancers16213605 (PMC11545309; doi:10.3390/cancers16213605)
Supplement: Supplementary file 1 [file cancers-16-03605-s001.zip]

Archive with 1 entries (1 files):
- cancers-3247926-supplementary.pdf
